# Supplementary material for: Validation of an Arrhythmogenic Right Ventricular Cardiomyopathy Risk-Prediction Model in a Chinese Cohort
Source: J Clin Med. 2022 Apr 1;11(7):1973. doi: 10.3390/jcm11071973 (PMC8999693; doi:10.3390/jcm11071973)
Supplement: Supplementary file 1 [file jcm-11-01973-s001.zip]

Archive with 1 entries (1 files):
- jcm-1646295-supplementary.pdf
